# Supplementary material for: Nitrogen Use Efficiency in an Agrisilviculture System with Gliricidia sepium in the Cerrado Region
Source: Plants (Basel). 2023 Apr 14;12(8):1647. doi: 10.3390/plants12081647 (PMC10143777; doi:10.3390/plants12081647)
Supplement: Supplementary file 1 [file plants-12-01647-s001.zip]

Archive with 1 entries (1 files):
- plants-2277522-supplementary.pdf
